# Supplementary material for: Novel High-Entropy FeCoNiMoZn-Layered Hydroxide as an Efficient Electrocatalyst for the Oxygen Evolution Reaction
Source: Nanomaterials (Basel). 2024 May 20;14(10):889. doi: 10.3390/nano14100889 (PMC11123984; doi:10.3390/nano14100889)
Supplement: Supplementary file 1 [file nanomaterials-14-00889-s001.zip]

Archive with 1 entries (1 files):
- nanomaterials-2987465-supplementary.pdf
